# Supplementary material for: Biological Activity of Optimized Codon Bovine Type III Interferon Expressed in Pichia pastoris
Source: Viruses. 2023 Apr 30;15(5):1101. doi: 10.3390/v15051101 (PMC10221290; doi:10.3390/v15051101)
Supplement: Supplementary file 1 [file viruses-15-01101-s001.zip]

Archive with 1 entries (1 files):
- viruses-2373777-supplementary.pdf
